# Supplementary material for: Genetic diversity and population structure of the Mediterranean sesame core collection with use of genome-wide SNPs developed by double digest RAD-Seq
Source: PLoS One. 2019 Oct 10;14(10):e0223757. doi: 10.1371/journal.pone.0223757 (PMC6786593; doi:10.1371/journal.pone.0223757)
Supplement: S1 Fig — (XLSX) [file pone.0223757.s001.xlsx]

## Sheet: Sayfa1
			S1 Fig. Total number of reads and GC content (%) per accession.
