# Supplementary material for: Genetic diversity and population structure of the Mediterranean sesame core collection with use of genome-wide SNPs developed by double digest RAD-Seq
Source: PLoS One. 2019 Oct 10;14(10):e0223757. doi: 10.1371/journal.pone.0223757 (PMC6786593; doi:10.1371/journal.pone.0223757)
Supplement: S3 Table — (XLSX) [file pone.0223757.s004.xlsx]

## Sheet: Table S1
S3 Table. Genetic distance matrix for 95 accessions based on 5292 SNPs.
	ACS8	ACS10	ACS12	ACS15	ACS18	ACS19	ACS20	ACS21	ACS22	ACS24	ACS26	ACS28	ACS29	ACS32	ACS34	ACS36	ACS38	ACS40	ACS43	ACS46	ACS49	ACS51	ACS60	ACS65	ACS68	ACS70	ACS71	ACS72	ACS73	ACS74	ACS76	ACS80	ACS81	ACS86	ACS87	ACS88	ACS91	ACS108	ACS109	ACS122	ACS134	ACS137	ACS139	ACS141	ACS145	ACS152	ACS153	ACS155	ACS157
ACS8	0
ACS10	0.268205	0
ACS12	0.414863	0.44591	0
ACS15	0.301709	0.219047	0.435963	0
ACS18	0.346972	0.293565	0.328062	0.323143	0
ACS19	0.262223	0.116586	0.452005	0.203	0.284421	0
ACS20	0.393784	0.468827	0.289369	0.426166	0.396614	0.475121	0
ACS21	0.422131	0.492281	0.263198	0.457225	0.416491	0.495798	0.262605	0
ACS22	0.348912	0.351495	0.344504	0.274739	0.363464	0.354357	0.338294	0.33327	0
ACS24	0.326581	0.295665	0.407865	0.20747	0.347615	0.30165	0.3842	0.421786	0.288014	0
ACS26	0.292433	0.188815	0.430447	0.154132	0.321565	0.178954	0.438628	0.470094	0.305861	0.247866	0
ACS28	0.345389	0.267702	0.385617	0.259506	0.352433	0.29462	0.393474	0.410036	0.316856	0.265492	0.273918	0
ACS29	0.290017	0.189962	0.429861	0.14321	0.317205	0.184732	0.433669	0.464218	0.289125	0.2309	0.142328	0.25493	0
ACS32	0.305894	0.228569	0.410435	0.141057	0.322553	0.229232	0.408286	0.427874	0.269823	0.186263	0.180198	0.226546	0.165524	0
ACS34	0.295833	0.238307	0.394907	0.145465	0.31781	0.232906	0.382258	0.413296	0.264728	0.194181	0.190811	0.223981	0.178646	0.112771	0
ACS36	0.296237	0.229249	0.393833	0.146953	0.31524	0.227211	0.392478	0.413491	0.261396	0.192846	0.18218	0.216922	0.169665	0.0764918	0.0921999	0
ACS38	0.303391	0.255778	0.389417	0.169355	0.32759	0.248473	0.371388	0.403816	0.274218	0.191452	0.218019	0.245867	0.196251	0.124557	0.115631	0.111246	0
ACS40	0.270112	0.114497	0.445774	0.212277	0.291888	0.110151	0.469562	0.498379	0.356967	0.299773	0.186053	0.270841	0.188211	0.232167	0.242183	0.234248	0.252367	0
ACS43	0.297753	0.201733	0.420887	0.208604	0.318999	0.215918	0.410036	0.447035	0.320381	0.269297	0.223368	0.269348	0.209096	0.204498	0.192469	0.191795	0.223737	0.20141	0
ACS46	0.268684	0.10952	0.443947	0.218815	0.296783	0.140856	0.460091	0.485378	0.348226	0.296033	0.200038	0.261344	0.199905	0.225791	0.237657	0.22573	0.252097	0.119662	0.167335	0
ACS49	0.285079	0.106115	0.439103	0.235551	0.308343	0.155049	0.464997	0.487312	0.355398	0.303771	0.210896	0.252464	0.209613	0.233682	0.239431	0.232349	0.26052	0.122584	0.183282	0.0815455	0
ACS51	0.284509	0.101896	0.44511	0.225585	0.305709	0.156007	0.469035	0.492358	0.357861	0.302182	0.208325	0.254318	0.208848	0.230945	0.243546	0.231615	0.25662	0.118763	0.182191	0.0720395	0.0572215	0
ACS60	0.329139	0.271566	0.375926	0.203078	0.343809	0.2745	0.392701	0.395806	0.28151	0.23291	0.231506	0.225189	0.215044	0.166857	0.160447	0.151598	0.180907	0.281711	0.231905	0.267217	0.27642	0.279063	0
ACS65	0.427381	0.512401	0.275223	0.478802	0.422273	0.512138	0.264656	0.187905	0.347917	0.44116	0.487187	0.422953	0.482177	0.456422	0.440758	0.4364	0.437638	0.513831	0.468929	0.498481	0.50815	0.505789	0.424716	0
ACS68	0.341985	0.438677	0.374237	0.396028	0.414201	0.4484	0.300495	0.329341	0.352863	0.368386	0.409342	0.374072	0.398496	0.372993	0.363671	0.364449	0.376273	0.441199	0.382634	0.425467	0.435085	0.446054	0.36713	0.354587	0
ACS70	0.283473	0.146035	0.444275	0.253103	0.306261	0.12856	0.472847	0.497413	0.375119	0.3189	0.207396	0.303065	0.213483	0.272267	0.275271	0.267681	0.296194	0.145576	0.251005	0.167143	0.180944	0.173209	0.310443	0.514373	0.442734	0
ACS71	0.275229	0.152508	0.427216	0.225426	0.304219	0.155475	0.455099	0.475231	0.34251	0.277208	0.200487	0.292894	0.199595	0.23336	0.230135	0.223436	0.258544	0.156495	0.228486	0.164951	0.172386	0.174784	0.259919	0.483387	0.42481	0.145726	0
ACS72	0.422277	0.445831	0.212958	0.439339	0.366958	0.453646	0.288651	0.270484	0.344808	0.41427	0.436303	0.398637	0.424635	0.418757	0.406002	0.404064	0.404159	0.449101	0.421473	0.436196	0.440091	0.440675	0.39181	0.272383	0.376236	0.444772	0.433387	0
ACS73	0.295945	0.219833	0.416065	0.113563	0.321259	0.219782	0.412206	0.445399	0.264544	0.19416	0.121083	0.246823	0.121704	0.140327	0.150986	0.145739	0.167401	0.224834	0.215335	0.235372	0.24616	0.244208	0.188554	0.465959	0.377143	0.249524	0.226474	0.426136	0
ACS74	0.290619	0.154879	0.431676	0.218762	0.297836	0.143522	0.461721	0.491138	0.354332	0.295192	0.196909	0.307554	0.215814	0.25594	0.24787	0.251087	0.274538	0.149858	0.237243	0.160156	0.183927	0.172322	0.292092	0.501704	0.435254	0.155448	0.164014	0.44186	0.237829	0
ACS76	0.285309	0.142343	0.450133	0.233321	0.304009	0.138711	0.471168	0.501431	0.362999	0.308924	0.197666	0.295338	0.190142	0.256754	0.258813	0.256529	0.279564	0.137621	0.231561	0.151955	0.153686	0.14592	0.290854	0.514213	0.44233	0.14941	0.134548	0.450889	0.238908	0.148684	0
ACS80	0.336453	0.293667	0.373364	0.214503	0.351328	0.301435	0.382838	0.397504	0.280541	0.219111	0.256065	0.249905	0.246214	0.196561	0.178402	0.177849	0.191969	0.301457	0.266654	0.294787	0.299489	0.302066	0.206505	0.414743	0.375499	0.330355	0.289162	0.38178	0.214921	0.304159	0.317975	0
ACS81	0.277389	0.125236	0.448263	0.220745	0.297284	0.130798	0.469573	0.500191	0.359955	0.29786	0.181715	0.287311	0.179329	0.243107	0.2509	0.244846	0.270976	0.126941	0.218095	0.127964	0.141667	0.135881	0.285958	0.512027	0.438285	0.14124	0.124561	0.447324	0.230813	0.143114	0.084359	0.307678	0
ACS86	0.294095	0.13122	0.443695	0.246342	0.31472	0.173234	0.459992	0.489416	0.357089	0.295455	0.220167	0.261318	0.217169	0.239635	0.254074	0.241203	0.274229	0.15035	0.199943	0.111954	0.0999242	0.0982549	0.280428	0.494412	0.436929	0.175514	0.183536	0.4423	0.251706	0.189499	0.181818	0.308965	0.161367	0
ACS87	0.27005	0.135686	0.44916	0.223515	0.299586	0.118624	0.469913	0.508422	0.366346	0.296352	0.181108	0.291992	0.199243	0.252479	0.254017	0.251948	0.271562	0.140858	0.230477	0.154456	0.172552	0.169153	0.294657	0.524323	0.439345	0.105209	0.153136	0.464826	0.233808	0.14325	0.139972	0.315578	0.127379	0.18555	0
ACS88	0.275322	0.137303	0.44842	0.221291	0.302399	0.111025	0.468453	0.502007	0.35904	0.302012	0.176079	0.298747	0.180722	0.248856	0.254558	0.242321	0.278821	0.130101	0.226084	0.144229	0.16442	0.161407	0.285619	0.511202	0.441838	0.114373	0.144017	0.44397	0.221885	0.142044	0.118641	0.310616	0.112597	0.18425	0.110154	0
ACS91	0.282357	0.154699	0.447338	0.182268	0.317326	0.166861	0.449117	0.484915	0.332449	0.27527	0.178286	0.264605	0.175047	0.215864	0.216373	0.215571	0.238426	0.163254	0.19897	0.154321	0.167678	0.16616	0.250569	0.507777	0.42189	0.183559	0.191777	0.447528	0.172424	0.193823	0.185852	0.276705	0.173237	0.175735	0.175121	0.171195	0
ACS108	0.2945	0.190438	0.403758	0.198189	0.303343	0.201382	0.410547	0.442706	0.30468	0.24149	0.217605	0.230919	0.194698	0.174083	0.170737	0.162104	0.189117	0.185502	0.205842	0.170252	0.176719	0.174296	0.229979	0.461266	0.382144	0.22212	0.21281	0.404746	0.208781	0.222501	0.218643	0.249316	0.209932	0.188656	0.217808	0.214449	0.203246	0
ACS109	0.368192	0.343503	0.379213	0.293485	0.379628	0.346177	0.338042	0.378673	0.313599	0.278121	0.308228	0.289677	0.292787	0.249127	0.238109	0.230792	0.247917	0.349275	0.273576	0.33017	0.338488	0.343302	0.188816	0.403344	0.34301	0.374078	0.334431	0.371525	0.265861	0.359046	0.356107	0.268771	0.349614	0.335201	0.366706	0.357862	0.310408	0.28141	0
ACS122	0.354017	0.361432	0.295913	0.353243	0.353679	0.369705	0.337509	0.345265	0.324427	0.344236	0.356315	0.352171	0.3487	0.3373	0.332132	0.327841	0.347519	0.365403	0.339405	0.348214	0.356438	0.36273	0.342998	0.343448	0.371333	0.384762	0.365676	0.292235	0.345256	0.376302	0.377797	0.328726	0.373223	0.350265	0.378388	0.370441	0.370943	0.340686	0.358124	0
ACS134	0.309433	0.226804	0.408028	0.142063	0.323208	0.227184	0.409604	0.44468	0.268908	0.203994	0.167018	0.232129	0.154206	0.14527	0.149971	0.144684	0.169256	0.224589	0.215206	0.236167	0.25086	0.252919	0.198434	0.458047	0.378672	0.263774	0.22502	0.42804	0.0942458	0.229859	0.247277	0.21374	0.237013	0.250812	0.24255	0.232816	0.209927	0.203323	0.277193	0.342035	0
ACS137	0.305904	0.221959	0.39619	0.141795	0.315489	0.221919	0.39749	0.430279	0.279571	0.201558	0.172122	0.245487	0.169835	0.138115	0.149183	0.141841	0.168727	0.222032	0.211733	0.227446	0.243302	0.23925	0.206949	0.456679	0.382252	0.257535	0.22582	0.413567	0.109316	0.230309	0.245061	0.207361	0.233435	0.243828	0.240975	0.235585	0.212683	0.197962	0.270349	0.329182	0.110174	0
ACS139	0.313913	0.251677	0.415865	0.135463	0.33593	0.242389	0.398906	0.436945	0.273529	0.195148	0.177233	0.241032	0.167626	0.137808	0.14198	0.142529	0.158118	0.246213	0.224966	0.252114	0.26549	0.26335	0.191394	0.456743	0.37093	0.286609	0.25465	0.422222	0.114012	0.257137	0.268316	0.209443	0.262507	0.269651	0.267609	0.255284	0.222649	0.206897	0.259589	0.337332	0.111724	0.120169	0
ACS141	0.298146	0.229998	0.399677	0.12773	0.317733	0.226814	0.394143	0.435856	0.276348	0.195949	0.178361	0.244083	0.161299	0.143536	0.145265	0.145518	0.168868	0.229037	0.211864	0.229799	0.250899	0.245449	0.193377	0.456069	0.370103	0.25989	0.227064	0.412632	0.102406	0.23501	0.245267	0.215825	0.237748	0.260125	0.245071	0.236533	0.208926	0.207487	0.261105	0.339996	0.109796	0.0850418	0.121502	0
ACS145	0.385486	0.407826	0.358659	0.369112	0.37388	0.416401	0.333333	0.365196	0.364901	0.32367	0.378693	0.351382	0.375286	0.348017	0.337526	0.331154	0.329589	0.415437	0.376801	0.397545	0.40345	0.409573	0.347248	0.379701	0.305758	0.413552	0.410539	0.378892	0.349314	0.395059	0.415437	0.342602	0.418189	0.415161	0.420625	0.412713	0.393265	0.361667	0.355975	0.376741	0.342701	0.350104	0.340417	0.345404	0
ACS152	0.418332	0.477826	0.230086	0.453173	0.401509	0.487502	0.295442	0.232112	0.345392	0.429034	0.458588	0.410918	0.458349	0.427301	0.416143	0.410752	0.410963	0.486381	0.445094	0.471846	0.478563	0.478058	0.396325	0.229325	0.376529	0.486507	0.464557	0.236251	0.446139	0.470499	0.491998	0.394121	0.491146	0.473529	0.493652	0.48683	0.482552	0.444176	0.39621	0.30734	0.441103	0.43171	0.437512	0.436417	0.379206	0
ACS153	0.349386	0.289852	0.264825	0.331535	0.315268	0.297167	0.381968	0.387181	0.353771	0.355059	0.315253	0.343768	0.311239	0.333494	0.326546	0.324511	0.332477	0.291323	0.329214	0.296941	0.298925	0.300231	0.334005	0.394853	0.411458	0.300058	0.275616	0.336306	0.329074	0.290428	0.280146	0.346021	0.270581	0.308637	0.294747	0.287226	0.31453	0.310604	0.369442	0.337913	0.326007	0.321621	0.343246	0.326842	0.387566	0.364935	0
ACS155	0.423566	0.469337	0.225038	0.439943	0.38765	0.473315	0.285388	0.246556	0.336562	0.417617	0.449077	0.398879	0.447519	0.416031	0.404563	0.399487	0.404678	0.471974	0.43529	0.45869	0.463505	0.466216	0.393637	0.241494	0.375239	0.473664	0.454644	0.225228	0.432769	0.461458	0.478145	0.385462	0.478348	0.460866	0.482866	0.473724	0.467472	0.428179	0.38891	0.28547	0.424765	0.420351	0.422485	0.421287	0.375626	0.12543	0.358147	0
ACS157	0.412692	0.480623	0.235748	0.459367	0.396644	0.484896	0.30297	0.252824	0.353003	0.423179	0.46381	0.416413	0.45938	0.438801	0.421819	0.419373	0.419872	0.485551	0.445677	0.47028	0.478033	0.482384	0.401463	0.248669	0.374403	0.486437	0.468538	0.21339	0.44862	0.475209	0.491063	0.391853	0.487457	0.475195	0.490464	0.487236	0.480777	0.441911	0.394471	0.282588	0.445819	0.433079	0.437536	0.437488	0.391264	0.123423	0.364617	0.149819	0
ACS158	0.404978	0.454674	0.222412	0.439282	0.380604	0.462046	0.287976	0.269216	0.335384	0.404054	0.440038	0.391436	0.438601	0.409549	0.395585	0.393472	0.398215	0.45786	0.428258	0.441165	0.445529	0.450294	0.390288	0.258715	0.372693	0.460323	0.443289	0.218354	0.424645	0.454769	0.463251	0.37325	0.459958	0.44253	0.4663	0.460144	0.459234	0.408655	0.3743	0.259337	0.419278	0.412631	0.414382	0.413969	0.378945	0.22581	0.346132	0.211761	0.184125
ACS159	0.411681	0.459493	0.214951	0.437559	0.382196	0.465922	0.292963	0.265643	0.336584	0.402615	0.439267	0.386489	0.440853	0.408961	0.393669	0.394114	0.392377	0.461262	0.430151	0.448083	0.447887	0.452562	0.38932	0.265776	0.376951	0.458698	0.449082	0.202877	0.423113	0.451827	0.468264	0.369915	0.467241	0.448674	0.476944	0.464218	0.460743	0.408863	0.377658	0.251612	0.421556	0.408815	0.410433	0.409504	0.376298	0.200705	0.34687	0.180065	0.173037
ACS163	0.402439	0.475138	0.259943	0.456954	0.411073	0.482317	0.295151	0.243568	0.336573	0.429825	0.461127	0.410851	0.457832	0.43671	0.422453	0.423905	0.417442	0.483127	0.445904	0.470774	0.474824	0.476318	0.417953	0.239085	0.364899	0.481034	0.467839	0.231048	0.444678	0.471233	0.486651	0.400781	0.484277	0.474266	0.491586	0.482232	0.473373	0.439356	0.399319	0.325859	0.444242	0.43566	0.436016	0.431593	0.365003	0.188171	0.375532	0.200076	0.203349
ACS164	0.422644	0.498951	0.23124	0.472515	0.40427	0.496381	0.284595	0.232026	0.348502	0.444635	0.480972	0.431883	0.474499	0.45255	0.434778	0.436308	0.43431	0.498569	0.461014	0.490149	0.496181	0.499426	0.421389	0.204411	0.370924	0.492424	0.475802	0.227689	0.469526	0.489796	0.5	0.409914	0.495612	0.492653	0.50532	0.49847	0.49742	0.452507	0.398247	0.31945	0.461872	0.453128	0.45574	0.456028	0.378588	0.211764	0.363803	0.210743	0.210577
ACS168	0.421357	0.471864	0.182449	0.447584	0.371149	0.47551	0.280995	0.256254	0.348749	0.413237	0.450617	0.390364	0.443454	0.422301	0.407608	0.404338	0.402294	0.470611	0.428558	0.467129	0.46159	0.466762	0.387415	0.269822	0.368546	0.47571	0.456463	0.199943	0.429873	0.452444	0.477527	0.385511	0.479814	0.462559	0.474506	0.475489	0.457859	0.425583	0.377636	0.294268	0.421098	0.416049	0.429353	0.41823	0.361585	0.231121	0.332212	0.215237	0.231728
ACS174	0.293077	0.164429	0.444487	0.158659	0.321185	0.168542	0.449498	0.477034	0.32482	0.26008	0.175294	0.267891	0.175947	0.199582	0.196743	0.195689	0.216487	0.178463	0.201257	0.177318	0.177679	0.174408	0.245176	0.494888	0.418901	0.203176	0.195576	0.459444	0.166698	0.207829	0.195344	0.269471	0.189368	0.195932	0.186798	0.180922	0.196002	0.210863	0.317243	0.358306	0.18194	0.18011	0.187296	0.183374	0.396512	0.467073	0.325245	0.454148	0.470935
ACS179	0.305813	0.240155	0.418013	0.150095	0.320981	0.229171	0.413204	0.444476	0.29072	0.229771	0.16866	0.273882	0.174915	0.170124	0.170332	0.158433	0.1939	0.23939	0.235417	0.242168	0.263362	0.257165	0.223201	0.46105	0.402627	0.252332	0.235683	0.433939	0.12052	0.244036	0.246163	0.237983	0.241477	0.266622	0.230778	0.223657	0.221263	0.224292	0.288421	0.357671	0.136659	0.148204	0.150777	0.145522	0.362531	0.44437	0.337334	0.431395	0.455306
ACS181	0.313403	0.242444	0.410053	0.167494	0.331521	0.252242	0.393905	0.4341	0.287602	0.212234	0.212026	0.241675	0.204074	0.153038	0.148173	0.142341	0.17013	0.249952	0.222488	0.244949	0.256898	0.255335	0.190721	0.453853	0.364966	0.284499	0.251967	0.419992	0.15318	0.260977	0.269597	0.204921	0.262407	0.272537	0.257715	0.26077	0.235479	0.207826	0.258146	0.341489	0.142103	0.148512	0.147699	0.126616	0.34328	0.434092	0.341978	0.418416	0.436891
ACS182	0.306438	0.199344	0.41369	0.209211	0.325999	0.206247	0.419372	0.441565	0.327473	0.275858	0.224039	0.263197	0.223966	0.219162	0.213952	0.215072	0.227397	0.197499	0.215931	0.191376	0.183167	0.182619	0.245817	0.467034	0.404666	0.231801	0.215896	0.425593	0.215013	0.242431	0.229546	0.270265	0.21648	0.205085	0.226963	0.218564	0.218332	0.209616	0.306257	0.352355	0.218089	0.209928	0.230728	0.214528	0.376174	0.446257	0.320722	0.436451	0.451915
ACS183	0.319065	0.272576	0.402028	0.201104	0.342168	0.277856	0.392386	0.41797	0.294383	0.21517	0.24124	0.237913	0.228864	0.176534	0.147041	0.153288	0.167391	0.276228	0.240016	0.265603	0.281348	0.279768	0.19727	0.446934	0.359033	0.301323	0.266722	0.418155	0.188225	0.292305	0.302613	0.203002	0.294482	0.292772	0.280502	0.28608	0.258851	0.228693	0.259415	0.342411	0.186088	0.175862	0.17877	0.168368	0.338846	0.417605	0.352619	0.408276	0.425838
ACS185	0.308597	0.148577	0.430204	0.240343	0.307238	0.183145	0.448279	0.480015	0.354594	0.312631	0.224505	0.258169	0.221019	0.247187	0.258883	0.246917	0.269103	0.151348	0.204337	0.124358	0.107428	0.10662	0.290338	0.497055	0.422915	0.199103	0.204644	0.440713	0.249287	0.205123	0.174169	0.311931	0.163629	0.144674	0.192317	0.185633	0.202281	0.199313	0.345863	0.374739	0.25	0.246144	0.266096	0.25185	0.392686	0.468774	0.310395	0.455992	0.475315
ACS186	0.35	0.317476	0.37586	0.248735	0.359729	0.325983	0.357403	0.382717	0.304699	0.243442	0.272185	0.251867	0.253079	0.204803	0.196609	0.189137	0.213002	0.322272	0.250051	0.311906	0.319374	0.318209	0.177959	0.407669	0.346645	0.349351	0.30381	0.373841	0.220214	0.338541	0.330105	0.234636	0.32799	0.318778	0.338845	0.326966	0.285397	0.251702	0.182342	0.339762	0.236306	0.235026	0.216169	0.221472	0.341455	0.390321	0.355872	0.37834	0.387584
ACS189	0.383295	0.461043	0.309266	0.420046	0.400761	0.473357	0.267667	0.265476	0.320785	0.392505	0.431002	0.397988	0.419878	0.397389	0.388003	0.38315	0.389514	0.465377	0.415346	0.448289	0.459385	0.459046	0.39598	0.280509	0.298057	0.465783	0.445541	0.324014	0.399924	0.469194	0.470683	0.384688	0.457045	0.468228	0.470122	0.468346	0.439126	0.410849	0.37379	0.355108	0.411005	0.40468	0.398867	0.405859	0.346826	0.314158	0.387692	0.314427	0.317403
ACS191	0.364916	0.329275	0.319874	0.328844	0.353924	0.325625	0.376859	0.383915	0.350333	0.351771	0.337688	0.303561	0.328253	0.335946	0.318381	0.311145	0.319783	0.328384	0.332599	0.325734	0.316416	0.324085	0.31941	0.384784	0.390111	0.329954	0.335594	0.343572	0.32298	0.329275	0.338062	0.32972	0.320647	0.311287	0.327729	0.331934	0.336002	0.311596	0.350262	0.339367	0.309295	0.317678	0.323921	0.308695	0.36691	0.370285	0.338093	0.359721	0.376935
ACS193	0.329614	0.280488	0.388235	0.255458	0.353293	0.295384	0.387457	0.404821	0.310762	0.242525	0.259147	0.268787	0.263681	0.233371	0.233813	0.225898	0.233715	0.285714	0.268418	0.270288	0.278156	0.280989	0.239361	0.430153	0.343536	0.309221	0.281284	0.402174	0.229451	0.303365	0.297786	0.25997	0.291091	0.291241	0.302062	0.30091	0.277325	0.248346	0.268147	0.345928	0.244035	0.250569	0.237069	0.247542	0.341947	0.405233	0.340717	0.397779	0.408357
ACS194	0.340027	0.258413	0.396757	0.318164	0.34309	0.282506	0.395191	0.414338	0.360176	0.345359	0.304352	0.329189	0.30946	0.306842	0.308731	0.29956	0.319123	0.265882	0.290816	0.242569	0.237079	0.235097	0.334449	0.411179	0.409248	0.288214	0.290909	0.400784	0.317372	0.298853	0.285167	0.348528	0.277161	0.256648	0.290244	0.288782	0.286207	0.267275	0.363698	0.372342	0.317278	0.314623	0.328618	0.321954	0.400777	0.409309	0.341416	0.398733	0.41625
ACS195	0.372205	0.35878	0.364354	0.353338	0.368511	0.372134	0.350987	0.362066	0.368202	0.350683	0.368186	0.338327	0.364068	0.351295	0.331184	0.332481	0.332525	0.361137	0.338451	0.348689	0.354352	0.354539	0.348114	0.38498	0.34219	0.375524	0.36682	0.358049	0.350664	0.361053	0.369644	0.354762	0.373034	0.36069	0.385586	0.376045	0.356519	0.335353	0.341586	0.362334	0.344712	0.336882	0.352687	0.33706	0.238679	0.369018	0.372406	0.364777	0.3745
ACS197	0.273605	0.121059	0.442079	0.220687	0.295319	0.133405	0.469648	0.495666	0.354712	0.302506	0.20023	0.273292	0.199483	0.237322	0.24383	0.233856	0.259671	0.110059	0.194728	0.0947681	0.103692	0.0963602	0.280348	0.510905	0.444466	0.151902	0.165259	0.44039	0.234686	0.162813	0.140111	0.307163	0.127987	0.119598	0.1557	0.141817	0.159104	0.146319	0.34884	0.359112	0.232491	0.233026	0.257843	0.239583	0.417157	0.479996	0.292733	0.462299	0.479463
ACS204	0.395996	0.430423	0.352401	0.381126	0.402028	0.443673	0.326905	0.29097	0.358982	0.382656	0.407492	0.377481	0.397957	0.359264	0.356557	0.342672	0.363344	0.436475	0.385221	0.421812	0.429866	0.431588	0.349352	0.299427	0.358444	0.457063	0.427737	0.340004	0.377888	0.443195	0.442377	0.375381	0.438155	0.44938	0.442401	0.443414	0.423988	0.373736	0.353822	0.364522	0.384045	0.37048	0.368457	0.370925	0.393762	0.345482	0.392671	0.340478	0.348717
ACS215	0.347456	0.267776	0.35149	0.325864	0.340736	0.284093	0.378056	0.382028	0.341752	0.351694	0.305176	0.324025	0.302746	0.315814	0.309032	0.311212	0.338284	0.273562	0.292555	0.249573	0.242806	0.243033	0.354994	0.397387	0.398935	0.30405	0.293903	0.357629	0.324872	0.297371	0.287999	0.339036	0.281593	0.256764	0.308362	0.289588	0.308261	0.288339	0.385403	0.339079	0.319588	0.304897	0.32602	0.312465	0.38852	0.3622	0.328793	0.353332	0.379559
ACS216	0.280742	0.106204	0.44609	0.230294	0.303588	0.145033	0.470622	0.492185	0.359697	0.310867	0.212877	0.259326	0.211214	0.236502	0.247538	0.235439	0.259577	0.118777	0.180347	0.0576631	0.0675062	0.0644672	0.278997	0.508521	0.436858	0.164226	0.169995	0.445064	0.252747	0.177984	0.153446	0.307525	0.138505	0.0991673	0.163993	0.154211	0.162119	0.16777	0.342024	0.366521	0.254153	0.246109	0.268685	0.248581	0.411856	0.480011	0.302283	0.466198	0.480524
ACS218	0.340991	0.310586	0.369474	0.301158	0.360816	0.325577	0.331313	0.374643	0.323657	0.301325	0.302218	0.296934	0.288716	0.274178	0.280049	0.269892	0.290649	0.318104	0.292349	0.300948	0.301098	0.301687	0.291604	0.374243	0.360103	0.339669	0.317201	0.371385	0.266048	0.335255	0.332072	0.3065	0.324508	0.296577	0.334021	0.33327	0.303409	0.283987	0.29145	0.321719	0.283015	0.280592	0.294771	0.287011	0.358166	0.380708	0.353691	0.374644	0.378466
ACS220	0.366919	0.325815	0.364086	0.27855	0.351503	0.327921	0.353656	0.34957	0.290102	0.296567	0.298081	0.31518	0.292616	0.283197	0.267034	0.273735	0.273389	0.330615	0.303531	0.324368	0.324763	0.325005	0.288396	0.356262	0.38117	0.347627	0.331394	0.361474	0.268749	0.338988	0.337317	0.281925	0.337126	0.329319	0.330308	0.340049	0.311147	0.296322	0.31498	0.345073	0.274823	0.286095	0.279624	0.290616	0.36743	0.369611	0.353586	0.353473	0.370145
ACS234	0.373321	0.302308	0.366243	0.34166	0.36204	0.321075	0.378768	0.383317	0.355318	0.348608	0.32758	0.316951	0.326923	0.324491	0.327524	0.319368	0.328672	0.314086	0.333429	0.287042	0.276136	0.283235	0.340367	0.384776	0.396994	0.33308	0.334053	0.373558	0.337502	0.315267	0.330051	0.34531	0.323808	0.283551	0.330353	0.324986	0.328374	0.2871	0.356481	0.367823	0.335657	0.333966	0.341384	0.335194	0.392212	0.381664	0.351276	0.374668	0.388921
ACS241	0.284427	0.110753	0.454416	0.235098	0.30811	0.147025	0.472539	0.501529	0.366439	0.314351	0.206598	0.263812	0.212821	0.245711	0.260919	0.249147	0.269859	0.118713	0.198873	0.0797832	0.0786026	0.070057	0.292829	0.512151	0.440789	0.168383	0.174201	0.44653	0.247055	0.168879	0.155752	0.317346	0.146651	0.113567	0.161194	0.155572	0.16483	0.187343	0.354861	0.37443	0.245453	0.24429	0.272291	0.249336	0.419788	0.485971	0.302424	0.475533	0.488859
ACS242	0.285187	0.0992424	0.449059	0.229935	0.303707	0.14727	0.472955	0.495992	0.362448	0.308531	0.205754	0.262988	0.207417	0.239673	0.249194	0.239538	0.263506	0.115428	0.190885	0.0792023	0.068923	0.0625593	0.283725	0.51697	0.438976	0.156922	0.171533	0.443761	0.240182	0.17178	0.151848	0.307743	0.138215	0.106689	0.159211	0.148813	0.15759	0.176343	0.347225	0.373553	0.244646	0.237597	0.264632	0.243323	0.414069	0.485132	0.297695	0.472238	0.489916
ACS246	0.405771	0.460658	0.263053	0.458207	0.415496	0.46012	0.308152	0.281888	0.356927	0.436754	0.446141	0.422443	0.450171	0.441719	0.42868	0.422451	0.422924	0.463366	0.442095	0.460064	0.460511	0.463304	0.408497	0.283428	0.382157	0.449686	0.436185	0.26149	0.441728	0.447787	0.45266	0.403744	0.459311	0.458262	0.463197	0.454563	0.464272	0.430724	0.392119	0.346125	0.435542	0.428612	0.439237	0.422422	0.390966	0.22163	0.369123	0.233238	0.223109
ACS253	0.271727	0.103206	0.442879	0.226805	0.297467	0.139354	0.473669	0.494933	0.356424	0.303741	0.212574	0.275594	0.202641	0.236747	0.242781	0.236153	0.261095	0.11648	0.185291	0.0746766	0.0777778	0.0767402	0.282501	0.512061	0.442961	0.159195	0.167118	0.441768	0.241733	0.164295	0.153342	0.30732	0.138451	0.106967	0.159775	0.14317	0.162327	0.168766	0.346765	0.360889	0.246841	0.237624	0.266334	0.243833	0.415071	0.478136	0.295323	0.466857	0.484473
ACS278	0.271743	0.122199	0.442907	0.226486	0.296866	0.134944	0.461708	0.488518	0.348534	0.290548	0.199251	0.258965	0.193768	0.225549	0.236287	0.227308	0.253059	0.0998658	0.188247	0.101037	0.0996165	0.100038	0.270167	0.499712	0.425462	0.143394	0.154605	0.435944	0.228275	0.149588	0.1389	0.297722	0.132209	0.107129	0.155684	0.137438	0.151794	0.161234	0.334409	0.353319	0.223554	0.223279	0.249951	0.22749	0.412284	0.477733	0.28792	0.463365	0.47412
ACS285	0.276316	0.10884	0.43826	0.216974	0.296884	0.139903	0.460072	0.482644	0.34804	0.296703	0.208673	0.261323	0.202654	0.225361	0.2355	0.22483	0.250606	0.118299	0.179341	0.0763098	0.0794959	0.0648008	0.270877	0.494599	0.436049	0.155786	0.17315	0.431018	0.239287	0.159568	0.151194	0.295837	0.141356	0.100758	0.1625	0.145691	0.166509	0.167618	0.335459	0.354096	0.241211	0.235277	0.256329	0.240439	0.407146	0.46828	0.295891	0.45325	0.469671
ACS304	0.396418	0.432348	0.346044	0.386489	0.406601	0.444995	0.317414	0.286287	0.354028	0.384958	0.406897	0.380099	0.397134	0.360762	0.35759	0.345964	0.361662	0.436279	0.386758	0.421418	0.429615	0.428571	0.351659	0.293493	0.350705	0.45322	0.428977	0.333649	0.376803	0.441634	0.440061	0.368252	0.437062	0.447383	0.43684	0.438712	0.423486	0.377255	0.349168	0.362756	0.384829	0.373099	0.369528	0.368745	0.38764	0.3354	0.388601	0.331336	0.341995
ACS325	0.368759	0.374456	0.368311	0.300361	0.375119	0.383169	0.340659	0.337367	0.327123	0.333649	0.327393	0.352073	0.320962	0.288578	0.285782	0.278355	0.301496	0.380511	0.328098	0.370497	0.380182	0.380781	0.298941	0.348571	0.350855	0.406844	0.380394	0.368431	0.287879	0.383815	0.390329	0.320166	0.385852	0.391411	0.394019	0.384528	0.355276	0.327629	0.332046	0.352367	0.305115	0.298482	0.290613	0.300303	0.379618	0.371836	0.374377	0.364465	0.379867
ACS326	0.286279	0.171387	0.428254	0.157411	0.309768	0.179256	0.433604	0.459709	0.294044	0.224879	0.182477	0.247106	0.175415	0.160469	0.172776	0.162878	0.188104	0.176533	0.19418	0.147633	0.163966	0.159166	0.217039	0.475116	0.403507	0.212168	0.195794	0.429686	0.166763	0.200482	0.204822	0.234688	0.188512	0.182475	0.199719	0.190821	0.191313	0.167518	0.296482	0.334202	0.174222	0.178109	0.175942	0.181634	0.377251	0.455683	0.311144	0.439543	0.45964
ACS329	0.392904	0.424139	0.348111	0.378609	0.402773	0.436251	0.320474	0.290753	0.352385	0.378621	0.397572	0.376799	0.388689	0.35387	0.351108	0.339701	0.355538	0.429194	0.380571	0.415196	0.423769	0.423573	0.34595	0.300758	0.351151	0.449306	0.423347	0.337526	0.365643	0.435017	0.433914	0.364221	0.429883	0.4417	0.432256	0.432081	0.413287	0.371862	0.34547	0.363559	0.375096	0.365293	0.361223	0.360265	0.385358	0.340156	0.386874	0.335802	0.347425
ACS330	0.324899	0.266256	0.398243	0.186015	0.343666	0.270089	0.394448	0.416537	0.289357	0.217312	0.214024	0.263001	0.203468	0.180719	0.17251	0.166859	0.185509	0.268579	0.237071	0.26066	0.274268	0.26972	0.197748	0.439426	0.369994	0.296751	0.265706	0.407482	0.157448	0.284725	0.289909	0.219904	0.280889	0.282772	0.284812	0.278024	0.245952	0.22936	0.25206	0.336288	0.176185	0.177737	0.17596	0.16904	0.343664	0.414714	0.341335	0.400618	0.422787
ACS331	0.42575	0.511961	0.297542	0.477121	0.435963	0.522099	0.261416	0.201397	0.350902	0.437381	0.48715	0.427784	0.481274	0.451336	0.445152	0.44011	0.428082	0.51368	0.459281	0.495431	0.502851	0.505139	0.421178	0.204239	0.349656	0.517946	0.497424	0.273443	0.465481	0.513955	0.516058	0.4145	0.516239	0.505889	0.517019	0.516565	0.500285	0.455795	0.387844	0.345883	0.468564	0.449028	0.451433	0.453855	0.385729	0.252197	0.403602	0.263153	0.271696
ACS335	0.337203	0.298992	0.396888	0.241593	0.350936	0.299571	0.348427	0.402991	0.314522	0.283172	0.28243	0.30619	0.266768	0.224517	0.202896	0.205155	0.241364	0.302361	0.240375	0.2946	0.296286	0.299065	0.260183	0.408857	0.361106	0.333557	0.289581	0.402606	0.257862	0.318398	0.309274	0.273773	0.296346	0.298972	0.315723	0.305953	0.284407	0.24644	0.269866	0.346484	0.267192	0.2616	0.252169	0.255376	0.367515	0.411432	0.357749	0.39809	0.415615
ACS337	0.306207	0.23368	0.402583	0.124145	0.320038	0.220594	0.404626	0.43545	0.276263	0.211648	0.186208	0.236693	0.174436	0.118201	0.121732	0.111237	0.138546	0.226662	0.216327	0.231309	0.247395	0.241275	0.189192	0.45179	0.381469	0.27188	0.235841	0.425369	0.148597	0.238694	0.257576	0.194817	0.247397	0.259561	0.241972	0.238235	0.21327	0.179256	0.261206	0.341357	0.152627	0.136631	0.139571	0.142411	0.351786	0.431156	0.326679	0.416603	0.442216
ACS344	0.312043	0.248537	0.412529	0.162993	0.34173	0.251229	0.413003	0.430693	0.279473	0.176563	0.184018	0.266325	0.180762	0.144073	0.155014	0.148276	0.174532	0.261611	0.233859	0.257182	0.270855	0.271518	0.202112	0.463164	0.389601	0.287952	0.245125	0.43302	0.126073	0.271891	0.27751	0.217823	0.263383	0.282891	0.264023	0.26153	0.245864	0.204505	0.264222	0.342965	0.141591	0.155863	0.14908	0.142275	0.361615	0.441313	0.342815	0.427987	0.446777
ACS348	0.304323	0.220095	0.426479	0.113364	0.324072	0.217036	0.422207	0.447937	0.275555	0.207306	0.117753	0.273771	0.144674	0.150915	0.162206	0.155042	0.178831	0.223108	0.210592	0.234125	0.244733	0.242113	0.204912	0.470867	0.389058	0.252478	0.225981	0.438969	0.0606722	0.237251	0.239234	0.221906	0.230229	0.250285	0.232598	0.220437	0.182051	0.216869	0.281262	0.351595	0.127273	0.132705	0.142432	0.126849	0.364516	0.447529	0.332308	0.439094	0.45658
ACS353	0.323591	0.24494	0.416572	0.141785	0.337763	0.252328	0.409306	0.440621	0.275497	0.199167	0.156932	0.259894	0.159784	0.144202	0.155019	0.150057	0.173272	0.252981	0.217292	0.253604	0.264817	0.263462	0.195648	0.460329	0.38294	0.28566	0.247167	0.432016	0.0981432	0.260923	0.270731	0.21488	0.263103	0.270439	0.265582	0.254458	0.210915	0.206346	0.254152	0.351175	0.13185	0.148159	0.139134	0.143019	0.354859	0.440796	0.341807	0.429548	0.447083
ACS356	0.370644	0.382787	0.323261	0.339418	0.375689	0.396853	0.296584	0.286069	0.290491	0.340125	0.353807	0.320379	0.346956	0.310906	0.302617	0.308595	0.322609	0.388289	0.338418	0.375617	0.380948	0.382593	0.302046	0.299526	0.335015	0.416413	0.380708	0.324593	0.330425	0.398315	0.391395	0.327371	0.386437	0.386226	0.404844	0.400874	0.371656	0.341636	0.314589	0.310319	0.324699	0.325447	0.31533	0.323201	0.355094	0.323042	0.358625	0.324335	0.341735
ACS358	0.361308	0.368406	0.371379	0.299232	0.381332	0.363307	0.317564	0.366114	0.323709	0.317199	0.320368	0.309032	0.310394	0.270125	0.264019	0.252245	0.282618	0.373757	0.29775	0.368628	0.368351	0.370282	0.278585	0.378684	0.329746	0.38276	0.352039	0.375406	0.295328	0.379874	0.374785	0.297191	0.37065	0.372442	0.379538	0.377995	0.348363	0.295497	0.233555	0.346544	0.304226	0.295895	0.284898	0.286656	0.344333	0.39496	0.37706	0.376511	0.384313
ACS359	0.364763	0.317133	0.40539	0.265856	0.373292	0.322696	0.359295	0.396226	0.32028	0.270585	0.277019	0.285403	0.264394	0.229899	0.229218	0.215258	0.248514	0.32059	0.255902	0.305613	0.314559	0.318673	0.199584	0.414426	0.365469	0.353109	0.315619	0.391662	0.240576	0.346918	0.325573	0.276087	0.327563	0.318921	0.334403	0.32344	0.289219	0.270424	0.193243	0.35717	0.254391	0.267034	0.239222	0.24825	0.353466	0.41102	0.368598	0.399753	0.40397
Muganli57	0.277893	0.113632	0.444023	0.224701	0.299962	0.141098	0.462959	0.492283	0.358332	0.303936	0.204455	0.259133	0.202424	0.235842	0.250473	0.241115	0.261334	0.110785	0.187988	0.0827645	0.0811092	0.0730667	0.28031	0.507004	0.432414	0.1577	0.169722	0.43913	0.237689	0.165154	0.137112	0.306369	0.128428	0.113318	0.152841	0.145146	0.160068	0.175907	0.343533	0.362121	0.243367	0.23814	0.258812	0.243192	0.414591	0.482493	0.293824	0.465262	0.480912
Ozberk	0.279218	0.11809	0.440428	0.220042	0.298986	0.144071	0.464872	0.485305	0.350973	0.297272	0.204224	0.261737	0.202463	0.226097	0.238977	0.228226	0.249224	0.111503	0.184609	0.0788568	0.0854962	0.0765335	0.273265	0.498473	0.435979	0.15737	0.167121	0.440442	0.234772	0.155642	0.149017	0.301448	0.137872	0.104711	0.156747	0.146148	0.165871	0.167895	0.338135	0.357552	0.238118	0.234838	0.253429	0.240991	0.410401	0.470453	0.295494	0.459043	0.477116
[truncated: 46 more columns]
